# Supplementary material for: The Use of Diode Low-Power Laser Therapy before In-Office Bleaching to Prevent Bleaching-Induced Tooth Sensitivity: A Clinical Double-Blind Randomized Study
Source: Dent J (Basel). 2023 Jul 18;11(7):176. doi: 10.3390/dj11070176 (PMC10378209; doi:10.3390/dj11070176)
Supplement: Supplementary file 1 [file dentistry-11-00176-s001.zip]

Archive with 1 entries (1 files):
- dentistry-2345746-supplementary.pdf
